# Supplementary material for: The contemporary trend in worsening prognosis of pancreatic acinar cell carcinoma: A population-based study
Source: PLoS One. 2020 Dec 17;15(12):e0243164. doi: 10.1371/journal.pone.0243164 (PMC7746196; doi:10.1371/journal.pone.0243164)
Supplement: S1 Table — (XLSX) [file pone.0243164.s001.xlsx]

## Sheet: Sheet1
Variable	Levels	Surgery	No surgery/Unknown	P-value
		n=75	n=177
Age at diagnosis	Mean ± SD	58.56±17.39	66.01±12.97	0.017
	Median (range)	60(4-87)	68(23-94)
	≤65	45(60.0)	84(47.5)
	>65	30(40.0)	93(52.5)
Gender	Male	49(65.3)	129(72.9)	0.229
	Female	26(34.7)	48(27.1)
Race	White	61(81.3)	143(80.8)	0.713
	Black	6(8.0)	19(10.7)
	Others	8(10.7)	15(8.5)
Material status	Married	49(65.3)	118(66.7)	0.962
	Unmarried	23(30.7)	53(29.9)
	Unkonwed	3(4.0)	6(3.4)
Tumor size	≤3	21(28.0)	29(16.4)	0.003
	>3	50(66.7)	111(62.7)
	unknown	4(5.3)	37(20.9)
Location	Head	32(42.7)	76(42.9)	0.016
	Body	9(12.0)	16(9)
	Tail	22(29.3)	28(15.8)
	Others	7(9.3)	19(10.7)
	NOS	5(6.7)	38(21.5)
Histological grade	Well/Moderately	15(20.0)	16(9.0)	<0.001
	Poorly/Undifferentiated	19(25.3)	21(11.9)
	Unknown	41(54.7)	140(79.1)
Summary stage	Localized	21(28.0)	11(6.2)	<0.001
	Regional	41(54.7)	31(17.5)
	Distant	13(17.3)	124(70.1)
	Unstaged	0	11(6.2)
Lymph node metastases	Negative	43(57.3)	17(9.6)	<0.001
	Positive	28(37.3)	160(90.4)
	Unknown	4(5.3)	0
Radiotherapy	Yes	18(24.0)	18(10.2)	0.004
	No/Unknown	57(76.0)	159(89.8)
Chemotherapy	Yes	49(65.3)	110(62.1)	0.632
	No/Unknown	26(34.7)	67(37.9)
