# Supplementary material for: The contemporary trend in worsening prognosis of pancreatic acinar cell carcinoma: A population-based study
Source: PLoS One. 2020 Dec 17;15(12):e0243164. doi: 10.1371/journal.pone.0243164 (PMC7746196; doi:10.1371/journal.pone.0243164)
Supplement: S2 Table — (XLSX) [file pone.0243164.s002.xlsx]

## Sheet: Sheet1
Variable	Levels	Number(%)	Married(n=167)	Unmarried(n=76)	P-value
Age at diagnosis	≤65	125(51.4)	89(53.3)	36(47.4)	0.392
	>65	118(48.6)	78(46.7)	40(52.6)
Gender	Male	173(71.2)	132(79.0)	41(53.9)	<0.001
	Female	70(28.8)	35(21.0)	35(46.1)
Race	White	200(82.3)	140(83.8)	60(78.9)	0.072
	Black	21(8.6)	10(6.0)	11(14.5)
	Other/Unknown	22(9.1)	17(10.2)	5(6.6)
Tumor size	≤3	47(19.3)	32(19.2)	15(19.7)
	>3	156(64.2)	108(64.7)	48(63.2)
	Unknown	40(17)	27(16.2)	13(17.1)
Location	Head	105(43.2)	66(39.5)	39(51.3)	0.31
	Body	24(9.9)	18(10.8)	6(7.9)
	Tail	50(20.6)	36(21.6)	14(18.4)
	Other	24(9.9)	20(12.0)	4(5.3)
	NOS	40(16.5)	27(16.2)	13(17.1)
Histological grade	Well/Moderately	30(12.3)	17(10.2)	13(17.1)	0.197
	Poorly/Undifferentiated	39(16.0)	30(18.0)	9(11.8)
	Unknown	174(71.6)	120(71.9)	54(71.1)
Summary stage	Localized	32(13.2)	19(11.4)	13(17.1)	0.382
	Regional	69(28.4)	45(26.9)	24(31.6)
	Distant	131(53.9)	96(57.5)	35(46.1)
	Unstaged	11(4.5)	7(4.2)	4(5.3)
Lymph node metastases	Negative	42(17.3)	31(18.6)	11(14.5)	0.618
	Positive	42(17.3)	30(18.0)	12(15.8)
	Unknown	159(65.4)	106(63.5)	53(69.7)
Surgery	Yes	72(29.6)	49(29.3)	23(30.3)	0.884
	No	171(70.4)	118(70.7)	53(69.7)
Radiotherapy	Yes	35(14.4)	26(15.6)	9(11.8)	0.443
	No/Unknown	208(85.6)	141(84.4)	67(88.2)
Chemotherapy	Yes	155(63.8)	117(70.1)	38(50.0)	0.03
	No/Unknown	88(36.2)	50(29.9)	38(50.0)
