# Supplementary material for: The contemporary trend in worsening prognosis of pancreatic acinar cell carcinoma: A population-based study
Source: PLoS One. 2020 Dec 17;15(12):e0243164. doi: 10.1371/journal.pone.0243164 (PMC7746196; doi:10.1371/journal.pone.0243164)
Supplement: S1 Data — (XLSX) [file pone.0243164.s003.xlsx]

## Sheet: 胰腺腺泡细胞癌
Race recode (White, Black, Other)	Sex	Year of diagnosis	Site recode ICD-O-3/WHO 2008	Primary Site - labeled	Grade	ICD-O-3 Hist/behav, malignant	RX Summ--Surg Prim Site (1998+)	Radiation recode	Chemotherapy recode (yes, no/unk)	COD to site recode	Vital status recode (study cutoff used)	Survival months	Age at diagnosis	Marital status at diagnosis	SEER cause-specific death classification	Regional nodes positive (1988+)	Summary stage 2000 (1998+)	CS tumor size (2004-2015)
White	Male	2006	Pancreas	Head	Unknown	8550/3: Acinar cell carcinoma	NO	None/Unknown	Yes	Pancreas	1	23	>66	Married	Dead (attributable to this cancer dx)	Positive	Distant	>3
White	Male	2008	Pancreas	Head	Unknown	8550/3: Acinar cell carcinoma	NO	None/Unknown	Yes	Pancreas	1	7	>66	Married	Dead (attributable to this cancer dx)	Unknown	Distant	≤3
White	Male	2011	Pancreas	Head	Unknown	8550/3: Acinar cell carcinoma	Yes	None/Unknown	Yes	Alive	0	71	≤66	Unmarried	Alive or dead of other cause	Negative	Regional	>3
White	Male	2011	Pancreas	NOS	Unknown	8550/3: Acinar cell carcinoma	NO	None/Unknown	Yes	Pancreas	1	4	≤66	Married	Dead (attributable to this cancer dx)	Unknown	Distant	Unknown
Others	Female	2015	Pancreas	Body	Unknown	8550/3: Acinar cell carcinoma	Yes	None/Unknown	No/Unknown	Alive	0	23	>66	Married	Alive or dead of other cause	Negative	Localized	≤3
White	Male	2015	Pancreas	Others	Unknown	8550/3: Acinar cell carcinoma	NO	None/Unknown	Yes	Pancreas	1	16	>66	Married	Dead (attributable to this cancer dx)	Unknown	Regional	>3
White	Female	2015	Pancreas	Tail	Poorly/Undifferentiated	8550/3: Acinar cell carcinoma	Yes	None/Unknown	Yes	Alive	0	19	≤66	Married	Alive or dead of other cause	Negative	Distant	≤3
White	Male	2016	Pancreas	Head	Unknown	8550/3: Acinar cell carcinoma	NO	None/Unknown	Yes	Alive	0	10	>66	Married	Alive or dead of other cause	Positive	Distant	>3
White	Male	2016	Pancreas	Body	Poorly/Undifferentiated	8550/3: Acinar cell carcinoma	NO	None/Unknown	Yes	Alive	0	4	>66	Married	Alive or dead of other cause	Unknown	Distant	>3
White	Female	2016	Pancreas	Body	Unknown	8550/3: Acinar cell carcinoma	NO	None/Unknown	Yes	Alive	0	4	>66	Married	Alive or dead of other cause	Unknown	Distant	>3
White	Male	2010	Pancreas	Others	Unknown	8550/3: Acinar cell carcinoma	Yes	None/Unknown	No/Unknown	Pancreas	1	66	>66	Married	Dead (attributable to this cancer dx)	Negative	Localized	>3
White	Male	2010	Pancreas	Head	Unknown	8550/3: Acinar cell carcinoma	NO	Yes	Yes	Pancreas	1	18	>66	Married	Dead (attributable to this cancer dx)	Positive	Regional	≤3
White	Male	2011	Pancreas	Tail	Poorly/Undifferentiated	8550/3: Acinar cell carcinoma	Yes	None/Unknown	No/Unknown	Alive	0	69	>66	Married	Alive or dead of other cause	Negative	Regional	>3
White	Male	2012	Pancreas	Tail	Poorly/Undifferentiated	8550/3: Acinar cell carcinoma	Yes	None/Unknown	Yes	Alive	0	55	>66	Married	Alive or dead of other cause	Negative	Regional	≤3
White	Male	2012	Pancreas	Head	Unknown	8550/3: Acinar cell carcinoma	NO	None/Unknown	No/Unknown	Miscellaneous Malignant Cancer	1	0	>66	Unmarried	Dead (attributable to this cancer dx)	Positive	Distant	Unknown
White	Male	2012	Pancreas	Head	Well/Moderately	8550/3: Acinar cell carcinoma	NO	None/Unknown	No/Unknown	Pancreas	1	2	>66	Unmarried	Dead (attributable to this cancer dx)	Unknown	Regional	≤3
White	Male	2013	Pancreas	Head	Unknown	8550/3: Acinar cell carcinoma	NO	None/Unknown	Yes	Pancreas	1	2	≤66	Unmarried	Dead (attributable to this cancer dx)	Unknown	Distant	>3
White	Male	2014	Pancreas	Head	Poorly/Undifferentiated	8550/3: Acinar cell carcinoma	Yes	None/Unknown	Yes	Alive	0	26	≤66	Married	Alive or dead of other cause	Positive	Regional	>3
Others	Male	2014	Pancreas	Head	Unknown	8550/3: Acinar cell carcinoma	NO	None/Unknown	No/Unknown	Pancreas	1	18	≤66	Married	Dead (attributable to this cancer dx)	Unknown	Regional	>3
White	Male	2014	Pancreas	Body	Well/Moderately	8550/3: Acinar cell carcinoma	Yes	None/Unknown	Yes	Alive	0	24	≤66	Married	Alive or dead of other cause	Negative	Localized	>3
White	Male	2015	Pancreas	Body	Unknown	8550/3: Acinar cell carcinoma	NO	None/Unknown	Yes	Alive	0	20	≤66	Married	Alive or dead of other cause	Unknown	Distant	>3
White	Female	2004	Pancreas	Head	Unknown	8550/3: Acinar cell carcinoma	NO	None/Unknown	Yes	Pancreas	1	7	≤66	Married	Dead (attributable to this cancer dx)	Unknown	Distant	>3
White	Female	2005	Pancreas	Head	Unknown	8550/3: Acinar cell carcinoma	NO	Yes	Yes	Pancreas	1	1	≤66	Married	Dead (attributable to this cancer dx)	Positive	Distant	Unknown
White	Male	2005	Pancreas	NOS	Unknown	8550/3: Acinar cell carcinoma	NO	Yes	Yes	Pancreas	1	16	≤66	Married	Dead (attributable to this cancer dx)	Unknown	Distant	≤3
White	Male	2005	Pancreas	NOS	Unknown	8550/3: Acinar cell carcinoma	NO	None/Unknown	Yes	Pancreas	1	0	≤66	Married	Dead (attributable to this cancer dx)	Unknown	Distant	Unknown
White	Female	2006	Pancreas	Head	Unknown	8550/3: Acinar cell carcinoma	Yes	None/Unknown	No/Unknown	Chronic Obstructive Pulmonary Disease and Allied Cond	1	41	>66	Unmarried	Alive or dead of other cause	Negative	Distant	≤3
White	Male	2009	Pancreas	Tail	Unknown	8550/3: Acinar cell carcinoma	NO	None/Unknown	Yes	Pancreas	1	4	>66	Married	Dead (attributable to this cancer dx)	Unknown	Distant	>3
White	Male	2010	Pancreas	Head	Poorly/Undifferentiated	8550/3: Acinar cell carcinoma	Yes	Yes	Yes	Pancreas	1	16	>66	Married	Dead (attributable to this cancer dx)	Positive	Regional	>3
White	Female	2010	Pancreas	Head	Poorly/Undifferentiated	8550/3: Acinar cell carcinoma	NO	Yes	Yes	Pancreas	1	33	>66	Married	Dead (attributable to this cancer dx)	Positive	Distant	≤3
White	Male	2011	Pancreas	NOS	Unknown	8550/3: Acinar cell carcinoma	Yes	Yes	Yes	Pancreas	1	8	≤66	Married	Dead (attributable to this cancer dx)	Positive	Regional	>3
White	Male	2011	Pancreas	Head	Unknown	8550/3: Acinar cell carcinoma	NO	None/Unknown	Yes	Pancreas	1	7	>66	Married	Dead (attributable to this cancer dx)	Unknown	Distant	Unknown
White	Male	2013	Pancreas	Others	Well/Moderately	8550/3: Acinar cell carcinoma	Yes	None/Unknown	No/Unknown	Other Cause of Death	1	30	>66	Married	Alive or dead of other cause	Negative	Regional	>3
Black	Male	2012	Pancreas	Others	Unknown	8550/3: Acinar cell carcinoma	NO	None/Unknown	Yes	Pancreas	1	20	>66	Married	Dead (attributable to this cancer dx)	Unknown	Distant	>3
White	Male	2013	Pancreas	Others	Unknown	8550/3: Acinar cell carcinoma	NO	None/Unknown	Yes	Septicemia	1	3	>66	Married	Alive or dead of other cause	Unknown	Distant	>3
Others	Female	2005	Pancreas	Head	Unknown	8550/3: Acinar cell carcinoma	Yes	Yes	Yes	Pancreas	1	56	≤66	Married	Dead (attributable to this cancer dx)	Negative	Localized	>3
Others	Female	2007	Pancreas	Body	Well/Moderately	8550/3: Acinar cell carcinoma	Yes	None/Unknown	Yes	Alive	0	109	>66	Married	Alive or dead of other cause	Negative	Localized	≤3
Others	Male	2012	Pancreas	Head	Poorly/Undifferentiated	8550/3: Acinar cell carcinoma	NO	None/Unknown	Yes	Pancreas	1	29	≤66	Married	Dead (attributable to this cancer dx)	Unknown	Regional	>3
Others	Female	2013	Pancreas	Head	Unknown	8550/3: Acinar cell carcinoma	NO	None/Unknown	No/Unknown	Pancreas	1	2	>66	Unmarried	Dead (attributable to this cancer dx)	Unknown	Unknown/unstaged	≤3
Others	Male	2013	Pancreas	Head	Unknown	8550/3: Acinar cell carcinoma	NO	None/Unknown	Yes	Alive	0	41	≤66	Married	Alive or dead of other cause	Unknown	Distant	>3
White	Female	2004	Pancreas	Head	Unknown	8550/3: Acinar cell carcinoma	NO	None/Unknown	Yes	Pancreas	1	0	>66	Married	Dead (attributable to this cancer dx)	Unknown	Distant	Unknown
White	Male	2004	Pancreas	Others	Unknown	8550/3: Acinar cell carcinoma	NO	None/Unknown	Yes	Pancreas	1	13	≤66	Married	Dead (attributable to this cancer dx)	Unknown	Distant	>3
White	Male	2010	Pancreas	NOS	Unknown	8550/3: Acinar cell carcinoma	NO	None/Unknown	Yes	Pancreas	1	8	≤66	Unmarried	Dead (attributable to this cancer dx)	Positive	Distant	Unknown
White	Male	2012	Pancreas	NOS	Unknown	8550/3: Acinar cell carcinoma	NO	None/Unknown	No/Unknown	Pancreas	1	13	>66	Unmarried	Dead (attributable to this cancer dx)	Unknown	Distant	Unknown
White	Female	2013	Pancreas	Tail	Unknown	8550/3: Acinar cell carcinoma	NO	None/Unknown	Yes	Pancreas	1	18	≤66	Married	Dead (attributable to this cancer dx)	Unknown	Distant	>3
White	Male	2014	Pancreas	Tail	Unknown	8550/3: Acinar cell carcinoma	NO	None/Unknown	Yes	Alive	0	26	≤66	Married	Alive or dead of other cause	Unknown	Distant	>3
White	Male	2016	Pancreas	Others	Unknown	8550/3: Acinar cell carcinoma	NO	None/Unknown	No/Unknown	Alive	0	2	>66	Married	Alive or dead of other cause	Unknown	Regional	>3
White	Male	2014	Pancreas	Head	Poorly/Undifferentiated	8550/3: Acinar cell carcinoma	Yes	None/Unknown	No/Unknown	Pancreas	1	6	≤66	Married	Dead (attributable to this cancer dx)	Positive	Distant	≤3
White	Male	2004	Pancreas	NOS	Unknown	8550/3: Acinar cell carcinoma	NO	None/Unknown	Yes	Pancreas	1	38	≤66	Married	Dead (attributable to this cancer dx)	Unknown	Distant	>3
Black	Male	2009	Pancreas	Tail	Unknown	8550/3: Acinar cell carcinoma	NO	None/Unknown	Yes	Pancreas	1	16	≤66	Unmarried	Dead (attributable to this cancer dx)	Unknown	Regional	>3
White	Female	2010	Pancreas	Head	Well/Moderately	8550/3: Acinar cell carcinoma	NO	Yes	Yes	Pancreas	1	9	≤66	Unmarried	Dead (attributable to this cancer dx)	Unknown	Localized	≤3
White	Female	2011	Pancreas	Head	Unknown	8550/3: Acinar cell carcinoma	NO	None/Unknown	No/Unknown	Pancreas	1	0	>66	Unmarried	Dead (attributable to this cancer dx)	Unknown	Distant	Unknown
White	Male	2012	Pancreas	NOS	Unknown	8550/3: Acinar cell carcinoma	NO	None/Unknown	Yes	Pancreas	1	1	>66	Unmarried	Dead (attributable to this cancer dx)	Positive	Regional	>3
White	Male	2012	Pancreas	NOS	Unknown	8550/3: Acinar cell carcinoma	NO	None/Unknown	Yes	Pancreas	1	2	>66	Married	Dead (attributable to this cancer dx)	Positive	Distant	>3
White	Male	2012	Pancreas	NOS	Unknown	8550/3: Acinar cell carcinoma	NO	None/Unknown	Yes	Pancreas	1	5	>66	Married	Dead (attributable to this cancer dx)	Unknown	Distant	Unknown
White	Female	2013	Pancreas	Head	Well/Moderately	8550/3: Acinar cell carcinoma	Yes	None/Unknown	Yes	Pancreas	1	23	≤66	Married	Dead (attributable to this cancer dx)	Positive	Regional	≤3
White	Male	2013	Pancreas	Head	Unknown	8550/3: Acinar cell carcinoma	NO	None/Unknown	No/Unknown	Pancreas	1	0	>66	Married	Dead (attributable to this cancer dx)	Unknown	Distant	>3
White	Male	2013	Pancreas	Tail	Unknown	8550/3: Acinar cell carcinoma	NO	None/Unknown	Yes	Pancreas	1	15	>66	Married	Dead (attributable to this cancer dx)	Unknown	Distant	>3
White	Female	2013	Pancreas	Tail	Unknown	8550/3: Acinar cell carcinoma	Yes	None/Unknown	Yes	Pancreas	1	29	≤66	Married	Dead (attributable to this cancer dx)	Positive	Regional	≤3
White	Male	2015	Pancreas	Tail	Poorly/Undifferentiated	8550/3: Acinar cell carcinoma	Yes	Yes	Yes	Alive	0	17	≤66	Unmarried	Alive or dead of other cause	Positive	Distant	>3
Others	Female	2015	Pancreas	Head	Unknown	8550/3: Acinar cell carcinoma	Yes	None/Unknown	No/Unknown	Alive	0	3	≤66	Unknown	Alive or dead of other cause	Positive	Regional	≤3
Others	Male	2016	Pancreas	Head	Unknown	8550/3: Acinar cell carcinoma	NO	None/Unknown	Yes	Alive	0	7	>66	Married	Alive or dead of other cause	Unknown	Distant	>3
White	Male	2016	Pancreas	Head	Unknown	8550/3: Acinar cell carcinoma	NO	Yes	No/Unknown	Alive	0	8	>66	Married	Alive or dead of other cause	Unknown	Unknown/unstaged	Unknown
White	Female	2016	Pancreas	Head	Unknown	8550/3: Acinar cell carcinoma	Yes	None/Unknown	Yes	Alive	0	2	≤66	Married	Alive or dead of other cause	Negative	Regional	≤3
White	Male	2009	Pancreas	Body	Unknown	8550/3: Acinar cell carcinoma	Yes	None/Unknown	No/Unknown	Alive	0	84	≤66	Unmarried	Alive or dead of other cause	Negative	Distant	>3
White	Female	2016	Pancreas	Head	Unknown	8550/3: Acinar cell carcinoma	NO	None/Unknown	No/Unknown	Pancreas	1	0	>66	Unmarried	Dead (attributable to this cancer dx)	Unknown	Distant	≤3
Black	Male	2008	Pancreas	Head	Well/Moderately	8550/3: Acinar cell carcinoma	NO	None/Unknown	No/Unknown	Diseases of Heart	1	25	>66	Unknown	Alive or dead of other cause	Unknown	Distant	>3
White	Female	2010	Pancreas	Tail	Unknown	8550/3: Acinar cell carcinoma	NO	None/Unknown	Yes	Pancreas	1	1	≤66	Married	Dead (attributable to this cancer dx)	Unknown	Distant	>3
White	Male	2011	Pancreas	Head	Unknown	8550/3: Acinar cell carcinoma	NO	None/Unknown	No/Unknown	Pancreas	1	10	>66	Unmarried	Dead (attributable to this cancer dx)	Unknown	Localized	≤3
White	Male	2012	Pancreas	Tail	Poorly/Undifferentiated	8550/3: Acinar cell carcinoma	NO	None/Unknown	No/Unknown	Pancreas	1	3	>66	Unmarried	Dead (attributable to this cancer dx)	Unknown	Unknown/unstaged	Unknown
White	Male	2014	Pancreas	Tail	Unknown	8550/3: Acinar cell carcinoma	Yes	None/Unknown	No/Unknown	Alive	0	29	>66	Unmarried	Alive or dead of other cause	Unknown	Localized	Unknown
Black	Female	2015	Pancreas	NOS	Unknown	8550/3: Acinar cell carcinoma	NO	None/Unknown	No/Unknown	Pancreas	1	0	≤66	Unmarried	Dead (attributable to this cancer dx)	Unknown	Distant	>3
White	Female	2016	Pancreas	Others	Unknown	8550/3: Acinar cell carcinoma	NO	None/Unknown	Yes	Alive	0	1	≤66	Unmarried	Alive or dead of other cause	Positive	Distant	>3
White	Male	2004	Pancreas	Head	Unknown	8550/3: Acinar cell carcinoma	NO	None/Unknown	No/Unknown	Pancreas	1	1	>66	Unmarried	Dead (attributable to this cancer dx)	Unknown	Unknown/unstaged	≤3
White	Female	2005	Pancreas	Head	Unknown	8550/3: Acinar cell carcinoma	Yes	None/Unknown	Yes	Alive	0	132	≤66	Married	Alive or dead of other cause	Positive	Regional	>3
Others	Male	2012	Pancreas	Tail	Unknown	8550/3: Acinar cell carcinoma	Yes	None/Unknown	Yes	Pancreas	1	46	>66	Married	Dead (attributable to this cancer dx)	Negative	Localized	>3
White	Male	2013	Pancreas	Tail	Unknown	8550/3: Acinar cell carcinoma	Yes	None/Unknown	No/Unknown	Pancreas	1	8	>66	Married	Dead (attributable to this cancer dx)	Negative	Regional	>3
White	Male	2004	Pancreas	Body	Unknown	8550/3: Acinar cell carcinoma	NO	None/Unknown	No/Unknown	Pancreas	1	5	≤66	Married	Dead (attributable to this cancer dx)	Unknown	Distant	>3
White	Female	2004	Pancreas	Head	Unknown	8550/3: Acinar cell carcinoma	Yes	None/Unknown	Yes	Pancreas	1	32	≤66	Unmarried	Dead (attributable to this cancer dx)	Negative	Regional	>3
White	Female	2004	Pancreas	Head	Unknown	8550/3: Acinar cell carcinoma	Yes	Yes	Yes	Pancreas	1	38	>66	Unmarried	Dead (attributable to this cancer dx)	Positive	Regional	≤3
White	Male	2004	Pancreas	Head	Poorly/Undifferentiated	8550/3: Acinar cell carcinoma	NO	None/Unknown	No/Unknown	Pancreas	1	2	≤66	Married	Dead (attributable to this cancer dx)	Unknown	Distant	>3
White	Male	2005	Pancreas	Body	Unknown	8550/3: Acinar cell carcinoma	NO	None/Unknown	No/Unknown	Pancreas	1	1	≤66	Married	Dead (attributable to this cancer dx)	Unknown	Distant	>3
White	Male	2005	Pancreas	NOS	Unknown	8550/3: Acinar cell carcinoma	NO	None/Unknown	No/Unknown	Colon excluding Rectum	1	0	>66	Married	Dead (attributable to this cancer dx)	Unknown	Distant	Unknown
White	Male	2005	Pancreas	Head	Unknown	8550/3: Acinar cell carcinoma	NO	None/Unknown	No/Unknown	Pancreas	1	46	≤66	Married	Dead (attributable to this cancer dx)	Unknown	Distant	≤3
White	Male	2006	Pancreas	Head	Unknown	8550/3: Acinar cell carcinoma	NO	None/Unknown	No/Unknown	Liver	1	1	>66	Married	Dead (attributable to this cancer dx)	Unknown	Distant	>3
White	Female	2007	Pancreas	Tail	Unknown	8550/3: Acinar cell carcinoma	NO	None/Unknown	No/Unknown	Pancreas	1	3	≤66	Unmarried	Dead (attributable to this cancer dx)	Unknown	Distant	>3
Others	Female	2007	Pancreas	NOS	Unknown	8550/3: Acinar cell carcinoma	NO	Yes	Yes	Pancreas	1	9	>66	Unmarried	Dead (attributable to this cancer dx)	Unknown	Distant	Unknown
White	Male	2008	Pancreas	Tail	Well/Moderately	8550/3: Acinar cell carcinoma	Yes	Yes	Yes	Pancreas	1	32	≤66	Married	Dead (attributable to this cancer dx)	Positive	Distant	>3
White	Male	2008	Pancreas	Body	Unknown	8550/3: Acinar cell carcinoma	Yes	None/Unknown	No/Unknown	Pancreas	1	10	>66	Married	Dead (attributable to this cancer dx)	Positive	Regional	>3
White	Female	2010	Pancreas	Others	Unknown	8550/3: Acinar cell carcinoma	NO	None/Unknown	No/Unknown	Pancreas	1	1	>66	Unknown	Dead (attributable to this cancer dx)	Unknown	Distant	>3
Black	Male	2009	Pancreas	Head	Well/Moderately	8550/3: Acinar cell carcinoma	NO	None/Unknown	No/Unknown	Pancreas	1	12	>66	Unmarried	Dead (attributable to this cancer dx)	Unknown	Distant	>3
Others	Male	2010	Pancreas	Head	Well/Moderately	8550/3: Acinar cell carcinoma	Yes	None/Unknown	Yes	Pancreas	1	34	≤66	Unmarried	Dead (attributable to this cancer dx)	Negative	Localized	≤3
White	Male	2011	Pancreas	Head	Well/Moderately	8550/3: Acinar cell carcinoma	NO	None/Unknown	Yes	Alive	0	15	≤66	Unmarried	Alive or dead of other cause	Unknown	Localized	>3
Black	Male	2011	Pancreas	Tail	Unknown	8550/3: Acinar cell carcinoma	Yes	None/Unknown	Yes	Pancreas	1	16	≤66	Married	Dead (attributable to this cancer dx)	Negative	Localized	>3
White	Female	2011	Pancreas	Tail	Poorly/Undifferentiated	8550/3: Acinar cell carcinoma	NO	None/Unknown	Yes	Pancreas	1	6	≤66	Married	Dead (attributable to this cancer dx)	Unknown	Distant	≤3
White	Male	2012	Pancreas	Others	Unknown	8550/3: Acinar cell carcinoma	NO	None/Unknown	Yes	Alive	0	49	≤66	Married	Alive or dead of other cause	Unknown	Regional	≤3
Others	Male	2012	Pancreas	Tail	Poorly/Undifferentiated	8550/3: Acinar cell carcinoma	Yes	None/Unknown	No/Unknown	Pancreas	1	10	≤66	Married	Dead (attributable to this cancer dx)	Negative	Distant	>3
White	Female	2013	Pancreas	NOS	Unknown	8550/3: Acinar cell carcinoma	Yes	None/Unknown	Yes	Alive	0	14	≤66	Unmarried	Alive or dead of other cause	Unknown	Localized	>3
Black	Male	2013	Pancreas	Body	Poorly/Undifferentiated	8550/3: Acinar cell carcinoma	NO	None/Unknown	Yes	Pneumonia and Influenza	1	3	>66	Married	Alive or dead of other cause	Unknown	Regional	>3
White	Male	2014	Pancreas	Body	Unknown	8550/3: Acinar cell carcinoma	NO	None/Unknown	Yes	Pancreas	1	10	≤66	Married	Dead (attributable to this cancer dx)	Unknown	Distant	>3
White	Male	2014	Pancreas	Others	Unknown	8550/3: Acinar cell carcinoma	Yes	None/Unknown	No/Unknown	Pancreas	1	5	≤66	Married	Dead (attributable to this cancer dx)	Positive	Regional	>3
Others	Female	2014	Pancreas	NOS	Poorly/Undifferentiated	8550/3: Acinar cell carcinoma	NO	None/Unknown	No/Unknown	Pancreas	1	2	>66	Unmarried	Dead (attributable to this cancer dx)	Unknown	Distant	Unknown
White	Male	2014	Pancreas	Head	Unknown	8550/3: Acinar cell carcinoma	NO	None/Unknown	Yes	Alive	0	24	≤66	Married	Alive or dead of other cause	Unknown	Distant	>3
Others	Male	2014	Pancreas	Tail	Unknown	8550/3: Acinar cell carcinoma	Yes	None/Unknown	Yes	Alive	0	22	≤66	Married	Alive or dead of other cause	Negative	Distant	>3
White	Male	2015	Pancreas	Tail	Well/Moderately	8550/3: Acinar cell carcinoma	NO	None/Unknown	Yes	Pancreas	1	13	≤66	Married	Dead (attributable to this cancer dx)	Unknown	Distant	>3
White	Male	2015	Pancreas	Head	Unknown	8550/3: Acinar cell carcinoma	NO	None/Unknown	Yes	Alive	0	6	≤66	Unmarried	Alive or dead of other cause	Unknown	Distant	≤3
Others	Male	2016	Pancreas	Body	Unknown	8550/3: Acinar cell carcinoma	NO	None/Unknown	Yes	Alive	0	10	>66	Married	Alive or dead of other cause	Unknown	Distant	>3
White	Male	2016	Pancreas	Head	Unknown	8550/3: Acinar cell carcinoma	NO	None/Unknown	No/Unknown	Pancreas	1	9	>66	Married	Dead (attributable to this cancer dx)	Unknown	Distant	Unknown
Others	Male	2016	Pancreas	Tail	Well/Moderately	8550/3: Acinar cell carcinoma	NO	None/Unknown	Yes	Alive	0	7	≤66	Married	Alive or dead of other cause	Unknown	Distant	≤3
White	Male	2016	Pancreas	NOS	Unknown	8550/3: Acinar cell carcinoma	NO	None/Unknown	Yes	Alive	0	1	≤66	Married	Alive or dead of other cause	Unknown	Distant	Unknown
White	Male	2004	Pancreas	NOS	Unknown	8550/3: Acinar cell carcinoma	NO	None/Unknown	Yes	Pancreas	1	1	≤66	Married	Dead (attributable to this cancer dx)	Unknown	Unknown/unstaged	>3
White	Male	2004	Pancreas	Head	Poorly/Undifferentiated	8550/3: Acinar cell carcinoma	Yes	None/Unknown	Yes	Pancreas	1	7	≤66	Married	Dead (attributable to this cancer dx)	Positive	Regional	>3
Black	Male	2004	Pancreas	Head	Unknown	8550/3: Acinar cell carcinoma	NO	None/Unknown	No/Unknown	Pancreas	1	0	≤66	Married	Dead (attributable to this cancer dx)	Unknown	Regional	>3
White	Female	2004	Pancreas	Tail	Well/Moderately	8550/3: Acinar cell carcinoma	Yes	None/Unknown	Yes	Pancreas	1	20	≤66	Unmarried	Dead (attributable to this cancer dx)	Positive	Distant	>3
White	Male	2005	Pancreas	Head	Unknown	8550/3: Acinar cell carcinoma	NO	None/Unknown	Yes	Pancreas	1	10	≤66	Married	Dead (attributable to this cancer dx)	Unknown	Distant	>3
White	Male	2005	Pancreas	Others	Poorly/Undifferentiated	8550/3: Acinar cell carcinoma	NO	None/Unknown	Yes	Pancreas	1	29	≤66	Married	Dead (attributable to this cancer dx)	Unknown	Distant	>3
White	Male	2005	Pancreas	Others	Unknown	8550/3: Acinar cell carcinoma	NO	None/Unknown	No/Unknown	Pancreas	1	1	>66	Married	Dead (attributable to this cancer dx)	Unknown	Localized	≤3
White	Male	2006	Pancreas	Tail	Unknown	8550/3: Acinar cell carcinoma	NO	None/Unknown	No/Unknown	Pancreas	1	2	≤66	Married	Dead (attributable to this cancer dx)	Unknown	Distant	>3
White	Male	2006	Pancreas	Tail	Unknown	8550/3: Acinar cell carcinoma	NO	None/Unknown	Yes	Pancreas	1	5	>66	Married	Dead (attributable to this cancer dx)	Positive	Distant	≤3
Others	Female	2006	Pancreas	Head	Unknown	8550/3: Acinar cell carcinoma	NO	None/Unknown	Yes	State DC not available or state DC available but no COD	1	115	≤66	Unmarried	Dead (missing/unknown COD)	Unknown	Localized	>3
White	Male	2006	Pancreas	NOS	Poorly/Undifferentiated	8550/3: Acinar cell carcinoma	NO	None/Unknown	No/Unknown	Chronic Obstructive Pulmonary Disease and Allied Cond	1	80	>66	Married	Alive or dead of other cause	Unknown	Localized	>3
White	Male	2007	Pancreas	Head	Unknown	8550/3: Acinar cell carcinoma	NO	None/Unknown	Yes	Pancreas	1	10	≤66	Married	Dead (attributable to this cancer dx)	Unknown	Distant	≤3
White	Male	2007	Pancreas	Others	Unknown	8550/3: Acinar cell carcinoma	Yes	Yes	Yes	Pancreas	1	62	≤66	Married	Dead (attributable to this cancer dx)	Negative	Regional	>3
White	Male	2008	Pancreas	NOS	Unknown	8550/3: Acinar cell carcinoma	Yes	None/Unknown	No/Unknown	Pancreas	1	7	>66	Married	Dead (attributable to this cancer dx)	Negative	Regional	>3
White	Male	2008	Pancreas	Head	Unknown	8550/3: Acinar cell carcinoma	NO	None/Unknown	No/Unknown	Accidents and Adverse Effects	1	63	≤66	Unmarried	Alive or dead of other cause	Unknown	Regional	>3
White	Male	2008	Pancreas	Head	Unknown	8550/3: Acinar cell carcinoma	NO	None/Unknown	No/Unknown	Pancreas	1	3	>66	Unmarried	Dead (attributable to this cancer dx)	Unknown	Regional	>3
White	Female	2008	Pancreas	Others	Unknown	8550/3: Acinar cell carcinoma	NO	None/Unknown	Yes	Pancreas	1	26	≤66	Married	Dead (attributable to this cancer dx)	Unknown	Distant	>3
Others	Male	2008	Pancreas	Head	Unknown	8550/3: Acinar cell carcinoma	NO	Yes	Yes	Pancreas	1	9	>66	Married	Dead (attributable to this cancer dx)	Unknown	Regional	≤3
White	Female	2008	Pancreas	Others	Unknown	8550/3: Acinar cell carcinoma	NO	Yes	No/Unknown	Stomach and Duodenal Ulcers	1	29	≤66	Married	Dead (attributable to this cancer dx)	Unknown	Regional	>3
White	Male	2008	Pancreas	NOS	Unknown	8550/3: Acinar cell carcinoma	NO	None/Unknown	Yes	Pancreas	1	3	>66	Married	Dead (attributable to this cancer dx)	Unknown	Distant	Unknown
White	Male	2009	Pancreas	Tail	Unknown	8550/3: Acinar cell carcinoma	Yes	None/Unknown	Yes	Pancreas	1	32	>66	Married	Dead (attributable to this cancer dx)	Negative	Localized	Unknown
White	Male	2009	Pancreas	Tail	Unknown	8550/3: Acinar cell carcinoma	NO	None/Unknown	Yes	Pancreas	1	5	≤66	Married	Dead (attributable to this cancer dx)	Unknown	Distant	>3
White	Female	2009	Pancreas	Others	Unknown	8550/3: Acinar cell carcinoma	NO	None/Unknown	No/Unknown	Alive	0	88	>66	Unmarried	Alive or dead of other cause	Unknown	Localized	≤3
White	Male	2009	Pancreas	Head	Unknown	8550/3: Acinar cell carcinoma	NO	None/Unknown	Yes	Pancreas	1	12	≤66	Married	Dead (attributable to this cancer dx)	Unknown	Regional	≤3
White	Male	2009	Pancreas	NOS	Unknown	8550/3: Acinar cell carcinoma	NO	None/Unknown	Yes	Pancreas	1	6	≤66	Married	Dead (attributable to this cancer dx)	Unknown	Distant	Unknown
Black	Male	2010	Pancreas	Head	Well/Moderately	8550/3: Acinar cell carcinoma	NO	None/Unknown	Yes	Pancreas	1	8	≤66	Married	Dead (attributable to this cancer dx)	Unknown	Distant	>3
White	Female	2010	Pancreas	NOS	Unknown	8550/3: Acinar cell carcinoma	NO	None/Unknown	Yes	Pancreas	1	16	≤66	Married	Dead (attributable to this cancer dx)	Unknown	Regional	>3
Others	Male	2007	Pancreas	Head	Unknown	8550/3: Acinar cell carcinoma	NO	Yes	Yes	Pancreas	1	23	>66	Married	Dead (attributable to this cancer dx)	Unknown	Unknown/unstaged	Unknown
White	Female	2011	Pancreas	Head	Unknown	8550/3: Acinar cell carcinoma	NO	None/Unknown	Yes	Pancreas	1	4	≤66	Unmarried	Dead (attributable to this cancer dx)	Unknown	Distant	>3
White	Male	2010	Pancreas	Head	Unknown	8550/3: Acinar cell carcinoma	NO	Yes	Yes	Pancreas	1	19	≤66	Married	Dead (attributable to this cancer dx)	Unknown	Regional	>3
White	Male	2010	Pancreas	Tail	Unknown	8550/3: Acinar cell carcinoma	Yes	None/Unknown	Yes	Alive	0	80	≤66	Unmarried	Alive or dead of other cause	Negative	Localized	>3
Others	Male	2011	Pancreas	Head	Poorly/Undifferentiated	8550/3: Acinar cell carcinoma	NO	None/Unknown	No/Unknown	Pancreas	1	9	>66	Married	Dead (attributable to this cancer dx)	Unknown	Unknown/unstaged	>3
White	Male	2011	Pancreas	Head	Unknown	8550/3: Acinar cell carcinoma	NO	None/Unknown	Yes	Pancreas	1	20	>66	Married	Dead (attributable to this cancer dx)	Unknown	Distant	≤3
White	Male	2010	Pancreas	NOS	Unknown	8550/3: Acinar cell carcinoma	NO	None/Unknown	Yes	Pancreas	1	6	>66	Unmarried	Dead (attributable to this cancer dx)	Unknown	Regional	>3
Black	Female	2011	Pancreas	Head	Unknown	8550/3: Acinar cell carcinoma	Yes	Yes	Yes	Alive	0	68	≤66	Married	Alive or dead of other cause	Negative	Localized	>3
White	Male	2012	Pancreas	Body	Unknown	8550/3: Acinar cell carcinoma	NO	None/Unknown	No/Unknown	Diseases of Heart	1	53	≤66	Married	Alive or dead of other cause	Unknown	Unknown/unstaged	Unknown
Black	Male	2011	Pancreas	Head	Unknown	8550/3: Acinar cell carcinoma	NO	None/Unknown	No/Unknown	Other Infectious and Parasitic Diseases including HIV	1	0	>66	Married	Alive or dead of other cause	Unknown	Localized	>3
White	Male	2012	Pancreas	Head	Unknown	8550/3: Acinar cell carcinoma	NO	Yes	Yes	Pancreas	1	52	≤66	Unmarried	Dead (attributable to this cancer dx)	Unknown	Regional	>3
White	Male	2012	Pancreas	Tail	Unknown	8550/3: Acinar cell carcinoma	NO	None/Unknown	Yes	Pancreas	1	42	≤66	Married	Dead (attributable to this cancer dx)	Unknown	Distant	>3
White	Female	2012	Pancreas	NOS	Well/Moderately	8550/3: Acinar cell carcinoma	NO	None/Unknown	No/Unknown	Pancreas	1	40	≤66	Married	Dead (attributable to this cancer dx)	Unknown	Distant	>3
White	Male	2012	Pancreas	Head	Unknown	8550/3: Acinar cell carcinoma	NO	None/Unknown	No/Unknown	Pancreas	1	1	>66	Unmarried	Dead (attributable to this cancer dx)	Unknown	Distant	Unknown
White	Male	2012	Pancreas	Head	Well/Moderately	8550/3: Acinar cell carcinoma	NO	None/Unknown	Yes	Pancreas	1	38	≤66	Married	Dead (attributable to this cancer dx)	Unknown	Distant	>3
White	Female	2013	Pancreas	Others	Poorly/Undifferentiated	8550/3: Acinar cell carcinoma	NO	None/Unknown	No/Unknown	Diseases of Heart	1	0	≤66	Unknown	Alive or dead of other cause	Positive	Distant	>3
White	Male	2013	Pancreas	Body	Poorly/Undifferentiated	8550/3: Acinar cell carcinoma	NO	None/Unknown	Yes	Pancreas	1	4	>66	Married	Dead (attributable to this cancer dx)	Unknown	Distant	>3
White	Male	2013	Pancreas	Head	Unknown	8550/3: Acinar cell carcinoma	NO	None/Unknown	Yes	Pancreas	1	11	>66	Unmarried	Dead (attributable to this cancer dx)	Unknown	Distant	>3
White	Female	2013	Pancreas	Others	Well/Moderately	8550/3: Acinar cell carcinoma	NO	None/Unknown	No/Unknown	Pancreas	1	1	>66	Unmarried	Dead (attributable to this cancer dx)	Unknown	Localized	>3
White	Male	2014	Pancreas	Tail	Unknown	8550/3: Acinar cell carcinoma	NO	None/Unknown	Yes	Pancreas	1	0	>66	Married	Dead (attributable to this cancer dx)	Unknown	Distant	>3
White	Male	2014	Pancreas	NOS	Unknown	8550/3: Acinar cell carcinoma	NO	None/Unknown	No/Unknown	Pancreas	1	8	≤66	Unmarried	Dead (attributable to this cancer dx)	Unknown	Unknown/unstaged	Unknown
White	Male	2015	Pancreas	Tail	Unknown	8550/3: Acinar cell carcinoma	NO	None/Unknown	Yes	Pancreas	1	6	≤66	Married	Dead (attributable to this cancer dx)	Positive	Distant	>3
White	Female	2015	Pancreas	NOS	Poorly/Undifferentiated	8550/3: Acinar cell carcinoma	NO	None/Unknown	No/Unknown	Pancreas	1	2	>66	Unmarried	Dead (attributable to this cancer dx)	Unknown	Regional	>3
White	Male	2015	Pancreas	Head	Unknown	8550/3: Acinar cell carcinoma	NO	None/Unknown	No/Unknown	Pancreas	1	0	>66	Married	Dead (attributable to this cancer dx)	Unknown	Distant	>3
White	Female	2015	Pancreas	Head	Unknown	8550/3: Acinar cell carcinoma	NO	None/Unknown	No/Unknown	Alive	0	13	≤66	Unmarried	Alive or dead of other cause	Unknown	Distant	>3
White	Male	2015	Pancreas	Head	Unknown	8550/3: Acinar cell carcinoma	NO	None/Unknown	Yes	Alive	0	16	≤66	Married	Alive or dead of other cause	Unknown	Distant	>3
White	Male	2015	Pancreas	Head	Unknown	8550/3: Acinar cell carcinoma	NO	None/Unknown	Yes	Alive	0	6	≤66	Married	Alive or dead of other cause	Unknown	Localized	>3
White	Female	2013	Pancreas	Head	Unknown	8550/3: Acinar cell carcinoma	NO	None/Unknown	Yes	Alive	0	41	>66	Married	Alive or dead of other cause	Unknown	Distant	Unknown
White	Female	2016	Pancreas	Tail	Unknown	8550/3: Acinar cell carcinoma	Yes	None/Unknown	No/Unknown	Alive	0	10	>66	Married	Alive or dead of other cause	Negative	Localized	≤3
Others	Male	2016	Pancreas	Tail	Unknown	8550/3: Acinar cell carcinoma	NO	None/Unknown	Yes	Alive	0	7	>66	Married	Alive or dead of other cause	Unknown	Distant	>3
White	Male	2016	Pancreas	Body	Poorly/Undifferentiated	8550/3: Acinar cell carcinoma	Yes	None/Unknown	Yes	Alive	0	9	>66	Married	Alive or dead of other cause	Negative	Regional	>3
Others	Male	2016	Pancreas	NOS	Poorly/Undifferentiated	8550/3: Acinar cell carcinoma	NO	None/Unknown	Yes	Alive	0	3	>66	Married	Alive or dead of other cause	Positive	Distant	Unknown
White	Male	2015	Pancreas	Tail	Unknown	8550/3: Acinar cell carcinoma	NO	Yes	No/Unknown	Alive	0	13	>66	Married	Alive or dead of other cause	Unknown	Localized	≤3
White	Male	2004	Pancreas	Others	Poorly/Undifferentiated	8550/3: Acinar cell carcinoma	Yes	None/Unknown	Yes	Pancreas	1	18	≤66	Married	Dead (attributable to this cancer dx)	Positive	Distant	Unknown
White	Male	2008	Pancreas	Head	Poorly/Undifferentiated	8550/3: Acinar cell carcinoma	Yes	None/Unknown	No/Unknown	Other Cause of Death	1	57	>66	Unmarried	Alive or dead of other cause	Positive	Regional	>3
White	Female	2008	Pancreas	NOS	Unknown	8550/3: Acinar cell carcinoma	NO	None/Unknown	Yes	Pancreas	1	27	≤66	Unknown	Dead (attributable to this cancer dx)	Unknown	Distant	Unknown
White	Female	2009	Pancreas	Head	Well/Moderately	8550/3: Acinar cell carcinoma	Yes	None/Unknown	No/Unknown	Other Cause of Death	1	1	>66	Unmarried	Alive or dead of other cause	Negative	Localized	>3
White	Female	2012	Pancreas	Head	Unknown	8550/3: Acinar cell carcinoma	NO	None/Unknown	Yes	Pancreas	1	7	>66	Unmarried	Dead (attributable to this cancer dx)	Unknown	Distant	>3
Black	Male	2013	Pancreas	Head	Unknown	8550/3: Acinar cell carcinoma	NO	None/Unknown	No/Unknown	Pancreas	1	10	≤66	Unmarried	Dead (attributable to this cancer dx)	Unknown	Distant	>3
White	Male	2012	Pancreas	NOS	Unknown	8550/3: Acinar cell carcinoma	Unknown	None/Unknown	No/Unknown	Pancreas	1	1	>66	Married	Dead (attributable to this cancer dx)	Unknown	Distant	Unknown
White	Female	2014	Pancreas	Body	Unknown	8550/3: Acinar cell carcinoma	NO	None/Unknown	Yes	Pancreas	1	16	≤66	Unmarried	Dead (attributable to this cancer dx)	Unknown	Distant	>3
White	Female	2016	Pancreas	Head	Unknown	8550/3: Acinar cell carcinoma	Yes	None/Unknown	No/Unknown	Alive	0	4	>66	Married	Alive or dead of other cause	Negative	Localized	>3
White	Female	2016	Pancreas	Body	Unknown	8550/3: Acinar cell carcinoma	Yes	None/Unknown	Yes	Alive	0	2	≤66	Unmarried	Alive or dead of other cause	Negative	Regional	≤3
White	Female	2005	Pancreas	Tail	Unknown	8550/3: Acinar cell carcinoma	Yes	None/Unknown	No/Unknown	Alive	0	141	≤66	Unmarried	Alive or dead of other cause	Unknown	Localized	>3
White	Male	2004	Pancreas	Head	Unknown	8550/3: Acinar cell carcinoma	NO	None/Unknown	No/Unknown	Pancreas	1	7	≤66	Married	Dead (attributable to this cancer dx)	Unknown	Distant	>3
White	Male	2008	Pancreas	NOS	Unknown	8550/3: Acinar cell carcinoma	Yes	None/Unknown	No/Unknown	Pancreas	1	31	≤66	Married	Dead (attributable to this cancer dx)	Negative	Distant	Unknown
White	Male	2007	Pancreas	Head	Poorly/Undifferentiated	8550/3: Acinar cell carcinoma	Yes	None/Unknown	Yes	Pancreas	1	11	≤66	Married	Dead (attributable to this cancer dx)	Positive	Regional	≤3
White	Male	2006	Pancreas	Head	Poorly/Undifferentiated	8550/3: Acinar cell carcinoma	Yes	None/Unknown	No/Unknown	Pancreas	1	3	>66	Unmarried	Dead (attributable to this cancer dx)	Negative	Regional	>3
White	Female	2006	Pancreas	Tail	Unknown	8550/3: Acinar cell carcinoma	Yes	Yes	Yes	Alive	0	131	>66	Unmarried	Alive or dead of other cause	Positive	Regional	≤3
Black	Male	2006	Pancreas	Body	Unknown	8550/3: Acinar cell carcinoma	Yes	None/Unknown	No/Unknown	Other Cause of Death	1	61	>66	Unknown	Dead (attributable to this cancer dx)	Negative	Regional	>3
Black	Female	2011	Pancreas	Head	Unknown	8550/3: Acinar cell carcinoma	NO	None/Unknown	No/Unknown	Pancreas	1	0	>66	Unmarried	Dead (attributable to this cancer dx)	Unknown	Distant	Unknown
White	Male	2011	Pancreas	Head	Well/Moderately	8550/3: Acinar cell carcinoma	Yes	Yes	Yes	Pancreas	1	16	≤66	Married	Dead (attributable to this cancer dx)	Positive	Regional	>3
White	Female	2012	Pancreas	NOS	Unknown	8550/3: Acinar cell carcinoma	NO	None/Unknown	Yes	Alive	0	57	≤66	Married	Alive or dead of other cause	Unknown	Distant	>3
Black	Male	2014	Pancreas	Others	Unknown	8550/3: Acinar cell carcinoma	Yes	None/Unknown	No/Unknown	Pancreas	1	2	≤66	Unmarried	Dead (attributable to this cancer dx)	Unknown	Distant	>3
White	Male	2014	Pancreas	Head	Well/Moderately	8550/3: Acinar cell carcinoma	NO	Yes	Yes	Pancreas	1	23	>66	Married	Dead (attributable to this cancer dx)	Unknown	Regional	>3
White	Male	2014	Pancreas	Head	Unknown	8550/3: Acinar cell carcinoma	Yes	Yes	Yes	Accidents and Adverse Effects	1	7	>66	Married	Alive or dead of other cause	Negative	Regional	>3
White	Male	2015	Pancreas	Head	Well/Moderately	8550/3: Acinar cell carcinoma	Yes	None/Unknown	No/Unknown	Pancreas	1	11	>66	Unmarried	Dead (attributable to this cancer dx)	Positive	Regional	>3
Black	Male	2011	Pancreas	Head	Unknown	8550/3: Acinar cell carcinoma	Yes	None/Unknown	Yes	Alive	0	70	≤66	Unknown	Alive or dead of other cause	Positive	Regional	≤3
White	Male	2016	Pancreas	NOS	Unknown	8550/3: Acinar cell carcinoma	NO	None/Unknown	Yes	Alive	0	8	>66	Unmarried	Alive or dead of other cause	Unknown	Distant	>3
White	Male	2005	Pancreas	Head	Poorly/Undifferentiated	8550/3: Acinar cell carcinoma	Yes	None/Unknown	Yes	Pancreas	1	17	≤66	Married	Dead (attributable to this cancer dx)	Positive	Regional	≤3
White	Male	2004	Pancreas	NOS	Poorly/Undifferentiated	8550/3: Acinar cell carcinoma	Yes	Yes	Yes	Pancreas	1	98	≤66	Married	Dead (attributable to this cancer dx)	Negative	Localized	>3
Black	Female	2005	Pancreas	Head	Well/Moderately	8550/3: Acinar cell carcinoma	NO	Yes	Yes	Pancreas	1	37	≤66	Unmarried	Dead (attributable to this cancer dx)	Unknown	Regional	Unknown
White	Female	2006	Pancreas	Tail	Unknown	8550/3: Acinar cell carcinoma	Yes	Yes	Yes	Alive	0	126	>66	Married	Alive or dead of other cause	Negative	Localized	>3
White	Male	2005	Pancreas	NOS	Unknown	8550/3: Acinar cell carcinoma	NO	None/Unknown	Yes	Pancreas	1	11	>66	Married	Dead (attributable to this cancer dx)	Positive	Distant	Unknown
White	Male	2006	Pancreas	Head	Well/Moderately	8550/3: Acinar cell carcinoma	Yes	Yes	Yes	Alive	0	102	>66	Married	Alive or dead of other cause	Positive	Regional	>3
White	Female	2006	Pancreas	Head	Unknown	8550/3: Acinar cell carcinoma	Yes	None/Unknown	No/Unknown	Alive	0	121	≤66	Married	Alive or dead of other cause	Negative	Localized	>3
White	Male	2006	Pancreas	Head	Well/Moderately	8550/3: Acinar cell carcinoma	Yes	Yes	Yes	Alive	0	123	≤66	Married	Alive or dead of other cause	Negative	Regional	>3
White	Male	2006	Pancreas	Others	Unknown	8550/3: Acinar cell carcinoma	NO	None/Unknown	No/Unknown	Pancreas	1	3	≤66	Married	Dead (attributable to this cancer dx)	Unknown	Distant	>3
Black	Female	2007	Pancreas	Body	Unknown	8550/3: Acinar cell carcinoma	NO	None/Unknown	Yes	Pancreas	1	11	>66	Unmarried	Dead (attributable to this cancer dx)	Unknown	Distant	>3
White	Male	2007	Pancreas	NOS	Unknown	8550/3: Acinar cell carcinoma	Unknown	None/Unknown	No/Unknown	Pancreas	1	1	≤66	Married	Dead (attributable to this cancer dx)	Unknown	Unknown/unstaged	Unknown
White	Male	2006	Pancreas	Head	Poorly/Undifferentiated	8550/3: Acinar cell carcinoma	Yes	None/Unknown	Yes	Pancreas	1	40	>66	Married	Dead (attributable to this cancer dx)	Negative	Regional	≤3
White	Female	2006	Pancreas	Head	Unknown	8550/3: Acinar cell carcinoma	NO	None/Unknown	Yes	Alive	0	3	≤66	Unmarried	Alive or dead of other cause	Unknown	Distant	>3
White	Male	2007	Pancreas	Head	Well/Moderately	8550/3: Acinar cell carcinoma	NO	None/Unknown	No/Unknown	Pancreas	1	39	≤66	Married	Dead (attributable to this cancer dx)	Unknown	Distant	>3
White	Male	2007	Pancreas	Tail	Unknown	8550/3: Acinar cell carcinoma	NO	None/Unknown	No/Unknown	Pancreas	1	9	≤66	Married	Dead (attributable to this cancer dx)	Positive	Regional	>3
Black	Male	2007	Pancreas	Tail	Poorly/Undifferentiated	8550/3: Acinar cell carcinoma	NO	None/Unknown	No/Unknown	Pancreas	1	0	>66	Unmarried	Dead (attributable to this cancer dx)	Unknown	Distant	Unknown
White	Male	2009	Pancreas	Head	Unknown	8550/3: Acinar cell carcinoma	NO	None/Unknown	No/Unknown	Pancreas	1	8	>66	Unmarried	Dead (attributable to this cancer dx)	Unknown	Distant	≤3
White	Male	2010	Pancreas	Others	Unknown	8550/3: Acinar cell carcinoma	NO	None/Unknown	Yes	Pancreas	1	6	≤66	Married	Dead (attributable to this cancer dx)	Unknown	Distant	>3
White	Male	2010	Pancreas	Head	Well/Moderately	8550/3: Acinar cell carcinoma	NO	Yes	Yes	Pancreas	1	19	>66	Unmarried	Dead (attributable to this cancer dx)	Unknown	Regional	>3
White	Female	2015	Pancreas	Tail	Unknown	8550/3: Acinar cell carcinoma	NO	None/Unknown	Yes	Alive	0	17	>66	Married	Alive or dead of other cause	Unknown	Distant	>3
White	Female	2011	Pancreas	Head	Well/Moderately	8550/3: Acinar cell carcinoma	Yes	Yes	Yes	Pancreas	1	22	≤66	Married	Dead (attributable to this cancer dx)	Negative	Regional	>3
White	Male	2012	Pancreas	Head	Poorly/Undifferentiated	8550/3: Acinar cell carcinoma	NO	None/Unknown	Yes	Pancreas	1	12	>66	Married	Dead (attributable to this cancer dx)	Positive	Regional	>3
White	Male	2012	Pancreas	Tail	Poorly/Undifferentiated	8550/3: Acinar cell carcinoma	Yes	None/Unknown	Yes	Alive	0	57	≤66	Married	Alive or dead of other cause	Positive	Regional	>3
White	Male	2012	Pancreas	Head	Poorly/Undifferentiated	8550/3: Acinar cell carcinoma	Yes	None/Unknown	Yes	Alive	0	54	≤66	Unmarried	Alive or dead of other cause	Positive	Regional	>3
White	Male	2013	Pancreas	Head	Unknown	8550/3: Acinar cell carcinoma	Yes	None/Unknown	Yes	Pancreas	1	23	≤66	Married	Dead (attributable to this cancer dx)	Positive	Distant	≤3
White	Female	2013	Pancreas	Tail	Unknown	8550/3: Acinar cell carcinoma	NO	None/Unknown	No/Unknown	Pancreas	1	0	>66	Married	Dead (attributable to this cancer dx)	Unknown	Distant	Unknown
White	Male	2014	Pancreas	Body	Well/Moderately	8550/3: Acinar cell carcinoma	Yes	Yes	Yes	Pancreas	1	18	>66	Unmarried	Dead (attributable to this cancer dx)	Positive	Regional	>3
White	Male	2014	Pancreas	NOS	Unknown	8550/3: Acinar cell carcinoma	NO	None/Unknown	Yes	Pancreas	1	15	>66	Unmarried	Dead (attributable to this cancer dx)	Unknown	Regional	≤3
White	Male	2014	Pancreas	Tail	Unknown	8550/3: Acinar cell carcinoma	Yes	None/Unknown	No/Unknown	Pancreas	1	14	>66	Unmarried	Dead (attributable to this cancer dx)	Negative	Regional	>3
White	Male	2015	Pancreas	Body	Unknown	8550/3: Acinar cell carcinoma	NO	None/Unknown	No/Unknown	Pancreas	1	18	>66	Married	Dead (attributable to this cancer dx)	Unknown	Distant	≤3
White	Male	2016	Pancreas	NOS	Unknown	8550/3: Acinar cell carcinoma	NO	None/Unknown	No/Unknown	Pancreas	1	2	>66	Married	Dead (attributable to this cancer dx)	Unknown	Distant	Unknown
White	Female	2016	Pancreas	Head	Unknown	8550/3: Acinar cell carcinoma	NO	None/Unknown	Yes	Alive	0	3	≤66	Married	Alive or dead of other cause	Unknown	Distant	>3
White	Female	2004	Pancreas	Head	Unknown	8550/3: Acinar cell carcinoma	NO	None/Unknown	Yes	Pancreas	1	15	>66	Married	Dead (attributable to this cancer dx)	Unknown	Distant	>3
Black	Male	2007	Pancreas	NOS	Unknown	8550/3: Acinar cell carcinoma	NO	None/Unknown	No/Unknown	Pancreas	1	0	≤66	Married	Dead (attributable to this cancer dx)	Unknown	Distant	>3
White	Female	2007	Pancreas	Tail	Unknown	8550/3: Acinar cell carcinoma	NO	None/Unknown	Yes	Alive	0	101	≤66	Married	Alive or dead of other cause	Unknown	Distant	>3
Black	Female	2008	Pancreas	NOS	Poorly/Undifferentiated	8550/3: Acinar cell carcinoma	NO	None/Unknown	Yes	Pancreas	1	13	>66	Unmarried	Dead (attributable to this cancer dx)	Unknown	Regional	>3
White	Male	2008	Pancreas	Body	Unknown	8550/3: Acinar cell carcinoma	NO	None/Unknown	Yes	Pancreas	1	0	>66	Married	Dead (attributable to this cancer dx)	Unknown	Distant	≤3
White	Male	2009	Pancreas	NOS	Poorly/Undifferentiated	8550/3: Acinar cell carcinoma	NO	None/Unknown	No/Unknown	Pancreas	1	0	>66	Married	Dead (attributable to this cancer dx)	Unknown	Distant	>3
White	Male	2011	Pancreas	Head	Unknown	8550/3: Acinar cell carcinoma	NO	None/Unknown	Yes	Other Cause of Death	1	3	≤66	Unmarried	Alive or dead of other cause	Unknown	Distant	>3
Black	Female	2011	Pancreas	Tail	Well/Moderately	8550/3: Acinar cell carcinoma	Yes	None/Unknown	Yes	Alive	0	68	≤66	Unmarried	Alive or dead of other cause	Negative	Localized	>3
Black	Male	2011	Pancreas	Head	Unknown	8550/3: Acinar cell carcinoma	NO	None/Unknown	Yes	Pancreas	1	10	≤66	Married	Dead (attributable to this cancer dx)	Unknown	Regional	>3
White	Male	2011	Pancreas	Body	Poorly/Undifferentiated	8550/3: Acinar cell carcinoma	NO	None/Unknown	Yes	Pancreas	1	6	>66	Married	Dead (attributable to this cancer dx)	Unknown	Distant	Unknown
White	Male	2011	Pancreas	Tail	Unknown	8550/3: Acinar cell carcinoma	NO	None/Unknown	No/Unknown	Pancreas	1	1	≤66	Unmarried	Dead (attributable to this cancer dx)	Unknown	Distant	>3
White	Female	2013	Pancreas	Head	Unknown	8550/3: Acinar cell carcinoma	NO	None/Unknown	Yes	Pancreas	1	7	≤66	Unmarried	Dead (attributable to this cancer dx)	Unknown	Regional	>3
Black	Male	2014	Pancreas	Head	Unknown	8550/3: Acinar cell carcinoma	NO	Yes	Yes	Pancreas	1	18	>66	Married	Dead (attributable to this cancer dx)	Unknown	Regional	>3
White	Male	2014	Pancreas	Others	Poorly/Undifferentiated	8550/3: Acinar cell carcinoma	NO	None/Unknown	No/Unknown	Pancreas	1	1	>66	Married	Dead (attributable to this cancer dx)	Unknown	Unknown/unstaged	>3
White	Male	2015	Pancreas	Tail	Well/Moderately	8550/3: Acinar cell carcinoma	NO	None/Unknown	Yes	Alive	0	22	≤66	Married	Alive or dead of other cause	Unknown	Distant	≤3
White	Male	2015	Pancreas	Tail	Unknown	8550/3: Acinar cell carcinoma	NO	None/Unknown	No/Unknown	Pancreas	1	1	≤66	Married	Dead (attributable to this cancer dx)	Unknown	Distant	>3
White	Female	2015	Pancreas	Others	Unknown	8550/3: Acinar cell carcinoma	Yes	Yes	Yes	Alive	0	19	≤66	Married	Alive or dead of other cause	Negative	Regional	≤3
White	Male	2014	Pancreas	NOS	Unknown	8550/3: Acinar cell carcinoma	NO	None/Unknown	Yes	Pancreas	1	6	>66	Unknown	Dead (attributable to this cancer dx)	Unknown	Distant	>3
White	Male	2014	Pancreas	NOS	Unknown	8550/3: Acinar cell carcinoma	NO	None/Unknown	Yes	Pancreas	1	2	>66	Married	Dead (attributable to this cancer dx)	Unknown	Distant	Unknown
White	Male	2015	Pancreas	Others	Unknown	8550/3: Acinar cell carcinoma	NO	None/Unknown	Yes	Pancreas	1	1	>66	Married	Dead (attributable to this cancer dx)	Unknown	Distant	>3
Black	Male	2015	Pancreas	NOS	Unknown	8550/3: Acinar cell carcinoma	NO	Yes	Yes	Alive	0	13	>66	Unknown	Alive or dead of other cause	Unknown	Distant	≤3
White	Female	2015	Pancreas	Body	Unknown	8550/3: Acinar cell carcinoma	NO	None/Unknown	No/Unknown	Pancreas	1	6	>66	Unmarried	Dead (attributable to this cancer dx)	Unknown	Distant	>3
White	Female	2015	Pancreas	Tail	Unknown	8550/3: Acinar cell carcinoma	NO	None/Unknown	No/Unknown	Pancreas	1	3	≤66	Unmarried	Dead (attributable to this cancer dx)	Unknown	Distant	>3
White	Male	2015	Pancreas	Head	Unknown	8550/3: Acinar cell carcinoma	NO	None/Unknown	Yes	Alive	0	13	>66	Married	Alive or dead of other cause	Unknown	Distant	>3
White	Female	2014	Pancreas	Head	Unknown	8550/3: Acinar cell carcinoma	NO	None/Unknown	No/Unknown	Alive	0	0	>66	Married	Alive or dead of other cause	Unknown	Distant	Unknown
